# Supplementary material for: Evaluation of a Stable Isotope-Based Direct Quantification Method for Dicamba Analysis from Air and Water Using Single-Quadrupole LC–MS
Source: Molecules. 2020 Aug 11;25(16):3649. doi: 10.3390/molecules25163649 (PMC7465465; doi:10.3390/molecules25163649)
Supplement: Supplementary file 1 [file molecules-25-03649-s001.zip]

Archive with 1 entries (1 files):
- molecules-878721-supplementary.xlsx
