# Supplementary material for: Evaluation of a Stable Isotope-Based Direct Quantification Method for Dicamba Analysis from Air and Water Using Single-Quadrupole LC–MS
Source: Molecules. 2020 Aug 11;25(16):3649. doi: 10.3390/molecules25163649 (PMC7465465; doi:10.3390/molecules25163649)
Supplement: Supplementary file 1 [file molecules-25-03649-s001.zip › molecules-878721-supplementary.xlsx]

## Sheet: Supplementary Table S1
	Supplementary Table S1. Fragmentation voltage optimization for MS
	Fragmetor Voltage	Peak Area
	0	88850
	10	330729
	20	638345
	30	879471
	40	955305
	50	967075
	60	983659
	70	848999
	80	767245
	90	580092
	100	345045
	110	87105

## Sheet: Supplementary Table S2
		Supplementary Table S2. Linearity of the dicamba standards
		No.	Conc ng/mL	I	II	III	Average
		1	24.4141	12729	15177	13529	13811.7
		2	48.8281	29165	30513	29134	29604
		3	97.6562	45833	50353	47087	47757.7
		4	195.312	90665	91003	96549	92739
		5	390.625	186629	180980	183624	183744
		6	781.25	331868	324131	337240	331080
		7	1562.5	589248	590521	599592	593120

## Sheet: Supplementary Table S3
		Supplementary Table S3. Dicamba recovery in air samples
		Sample	Dicamba peak area	D3-Dicamba peak area	RRF	Dicamba Conc ng/mL in 500 uL	Dicamba Conc ng/mL in 40 mL	Spiked Conc. of Dicamba ng/mL	% Recovery	Average	STDEV	RSD
	Day-3	Spike @ 1 ng/mL_01	38098	46309	1.83	89.9116	1.12389	1	112.389
		Spike @ 1 ng/mL_02	41951	51452	1.83	89.1085	1.11386	1	111.386
		Spike @ 1 ng/mL_03	41484	44641	1.83	101.561	1.26951	1	126.951
		Spike @ 1 ng/mL_04	38365	43064	1.83	97.3643	1.21705	1	121.705
	Day-2	Spike @ 1 ng/mL_01	36866	45150	1.83	89.2375	1.11547	1	111.547
		Spike @ 1 ng/mL_02	56234	53953	1.83	113.91	1.42388	1	142.388
		Spike @ 1 ng/mL_03	45762	51365	1.83	97.3681	1.2171	1	121.71
		Spike @ 1 ng/mL_04	41054	46761	1.83	95.9512	1.19939	1	119.939
	Day-1	Spike @ 1 ng/mL_01	46132	52981	1.83	95.1614	1.18952	1	118.952
		Spike @ 1 ng/mL_02	51128	49849	1.83	112.094	1.40117	1	140.117
		Spike @ 1 ng/mL_03	40315	46444	1.83	94.8672	1.18584	1	118.584
		Spike @ 1 ng/mL_04	48357	46722	1.83	113.114	1.41393	1	141.393	123.922	11.4409	9.23235
	Day-3	Spike @ 5 ng/mL_01	230745	200454	1.72	334.626	4.18282	5	83.6564
		Spike @ 5 ng/mL_02	258156	206526	1.72	363.37	4.54212	5	90.8425
		Spike @ 5 ng/mL_03	241742	193669	1.72	362.855	4.53569	5	90.7138
		Spike @ 5 ng/mL_04	235942	199806	1.72	343.272	4.2909	5	85.818
	Day-2	Spike @ 5 ng/mL_01	232442	206560	1.72	327.122	4.08903	5	81.7805
		Spike @ 5 ng/mL_02	257930	221382	1.72	338.689	4.23361	5	84.6723
		Spike @ 5 ng/mL_03	233997	202277	1.72	336.283	4.20354	5	84.0708
		Spike @ 5 ng/mL_04	219317	189437	1.72	336.55	4.20687	5	84.1374
	Day-1	Spike @ 5 ng/mL_01	207284	164516	1.72	366.268	4.57835	5	91.567
		Spike @ 5 ng/mL_02	224854	165101	1.72	395.906	4.94883	5	98.9766
		Spike @ 5 ng/mL_03	193431	160893	1.72	349.487	4.36858	5	87.3716
		Spike @ 5 ng/mL_04	206648	167175	1.72	359.337	4.49171	5	89.8341	87.7868	4.8205	5.49114
	Day-3	Spike @ 10 ng/mL_01	262117	186727	1.72	734.517	9.18147	10	91.8147
		Spike @ 10 ng/mL_02	256462	198614	1.72	675.658	8.44573	10	84.4573
		Spike @ 10 ng/mL_03	297649	220225	1.72	707.216	8.8402	10	88.402
		Spike @ 10 ng/mL_04	287615	202070	1.72	744.773	9.30966	10	93.0966
	Day-2	Spike @ 10 ng/mL_01	290717	217816	1.72	698.385	8.72981	10	87.2981
		Spike @ 10 ng/mL_02	297451	223020	1.72	697.888	8.7236	10	87.236
		Spike @ 10 ng/mL_03	331109	248086	1.72	698.366	8.72957	10	87.2957
		Spike @ 10 ng/mL_04	303618	219638	1.72	723.326	9.04158	10	90.4158
	Day-1	Spike @ 10 ng/mL_01	308666	238924	1.72	675.994	8.44993	10	84.4993
		Spike @ 10 ng/mL_02	315030	239953	1.72	686.973	8.58716	10	85.8716
		Spike @ 10 ng/mL_03	342814	264206	1.72	678.938	8.48672	10	84.8672
		Spike @ 10 ng/mL_04	319110	244797	1.72	682.101	8.52626	10	85.2626	87.5431	2.89568	3.30772

## Sheet: Supplementary Table S4
		Supplementary Table S4. Dicamba recovery in water samples
		Sample	Dicamba peak area	D3-Dicamba peak area	RRF	Dicamba Conc ng/mL in 500uL	Dicamba Conc ng/mL in 500mL	Spiked Conc. of Dicamba ng/mL	% Recovery	Average	STDEV	RSD
	Day-3	Spike @ 0.1 ng/mL_01	57232	50495	1.76	128.798	0.128798	0.1	128.798
		Spike @ 0.1 ng/mL_02	49675	48925	1.76	115.378	0.115378	0.1	115.378
		Spike @ 0.1 ng/mL_03	49698	51853	1.76	108.914	0.108914	0.1	108.914
		Spike @ 0.1 ng/mL_04	49387	47063	1.76	119.248	0.119248	0.1	119.248
		Spike @ 0.1 ng/mL_05	49320	48145	1.76	116.41	0.11641	0.1	116.41
	Day-2	Spike @ 0.1 ng/mL_01	53280	40270	1.72	153.845	0.153845	0.1	153.845
		Spike @ 0.1 ng/mL_02	47084	40422	1.72	135.443	0.135443	0.1	135.443
		Spike @ 0.1 ng/mL_03	48282	44279	1.72	126.791	0.126791	0.1	126.791
		Spike @ 0.1 ng/mL_04	43633	38280	1.72	132.539	0.132539	0.1	132.539
		Spike @ 0.1 ng/mL_05	44308	43064	1.72	119.638	0.119638	0.1	119.638
	Day-1	Spike @ 0.1 ng/mL_01	37314	35959	1.57	132.189	0.132189	0.1	132.189
		Spike @ 0.1 ng/mL_02	35096	39670	1.57	112.7	0.1127	0.1	112.7
		Spike @ 0.1 ng/mL_03	42059	40883	1.57	131.053	0.131053	0.1	131.053
		Spike @ 0.1 ng/mL_04	42621	37188	1.57	145.999	0.145999	0.1	145.999
		Spike @ 0.1 ng/mL_05	36842	42382	1.57	110.737	0.110737	0.1	110.737	128.049	13.1744	10.2885
	Day-3	Spike @ 1 ng/mL_01	390250	212453	1.76	1043.68	1.04368	1	104.368
		Spike @ 1 ng/mL_02	352621	205007	1.76	977.298	0.977298	1	97.7298
		Spike @ 1 ng/mL_03	325399	174074	1.76	1062.11	1.06211	1	106.211
		Spike @ 1 ng/mL_04	411324	219192	1.76	1066.22	1.06622	1	106.622
		Spike @ 1 ng/mL_05	336417	181764	1.76	1051.62	1.05162	1	105.162
	Day-2	Spike @ 1 ng/mL_01	331599	191741	1.72	1005.47	1.00547	1	100.547
		Spike @ 1 ng/mL_02	312501	184555	1.72	984.458	0.984458	1	98.4458
		Spike @ 1 ng/mL_03	286426	154976	1.72	1074.53	1.07453	1	107.453
		Spike @ 1 ng/mL_04	342310	189853	1.72	1048.27	1.04827	1	104.827
		Spike @ 1 ng/mL_05	310436	164423	1.72	1097.69	1.09769	1	109.769
	Day-1	Spike @ 1 ng/mL_01	332894	187564	1.59	1116.24	1.11624	1	111.624
		Spike @ 1 ng/mL_02	294380	177900	1.59	1040.72	1.04072	1	104.072
		Spike @ 1 ng/mL_03	275468	148969	1.59	1163	1.163	1	116.3
		Spike @ 1 ng/mL_04	346192	197562	1.59	1102.09	1.10209	1	110.209
		Spike @ 1 ng/mL_05	405444	213949	1.59	1191.86	1.19186	1	119.186	107.851	6.01102	5.57343
	Day-3	Spike @ 10 ng/mL_01	2160310	1112690	1.76	11031.4	11.0314	10	110.314
		Spike @ 10 ng/mL_02	1490970	797223	1.76	10626.2	10.6262	10	106.262
		Spike @ 10 ng/mL_03	2058000	1139590	1.76	10260.9	10.2609	10	102.609
		Spike @ 10 ng/mL_04	1781240	949792	1.76	10655.7	10.6557	10	106.557
		Spike @ 10 ng/mL_05	2172000	1181750	1.76	10442.9	10.4429	10	104.429
	Day-2	Spike @ 10 ng/mL_01	1885900	1007160	1.72	10886.6	10.8866	10	108.866
		Spike @ 10 ng/mL_02	1317910	720221	1.72	10638.8	10.6388	10	106.388
		Spike @ 10 ng/mL_03	1858080	1003350	1.72	10766.7	10.7667	10	107.667
		Spike @ 10 ng/mL_04	1493550	856392	1.72	10139.6	10.1396	10	101.396
		Spike @ 10 ng/mL_05	1973100	1016030	1.72	11290.5	11.2905	10	112.905
	Day-1	Spike @ 10 ng/mL_01	1852540	991848	1.59	11747	11.747	10	117.47
		Spike @ 10 ng/mL_02	1321870	715957	1.59	11611.9	11.6119	10	116.119
		Spike @ 10 ng/mL_03	1812360	1021660	1.59	11156.8	11.1568	10	111.568
		Spike @ 10 ng/mL_04	1618730	858266	1.59	11861.9	11.8619	10	118.619
		Spike @ 10 ng/mL_05	1835030	1030360	1.59	11201	11.201	10	112.01	110.333	5.37544	4.87202

## Sheet: Supplementary Table S5
	Supplementary Table S5A. Matrix effect evaluation in Resin+PUF samples
	Dicamba Conc. (ug/ML)	Peak Area		% matrix effect
		Solvent std.	Resin+PUF matrix std.
	0.625	8720460	3841060	44.0465
	1.25	9430760	3434350	36.4165
	2.5	10364400	4771390	46.0363
	5	11971300	4927940	41.1646
	10	15182900	5351780	35.2487
	Supplementary Table S5B. Matrix effect evaluation in water samples
	Dicamba Conc. (ug/ML)	Peak Area		% matrix effect
		Solvent std.	Water matrix std.
	0.625	8720460	8115490	93.0626
	1.25	9430760	9813800	104.062
	2.5	10364400	10177800	98.1996
	5	11971300	12315700	102.877
	10	15182900	14329000	94.3759
